# Supplementary material for: Quality by Design-Based Development of Solid Self-Emulsifying Drug Delivery System (SEDDS) as a Potential Carrier for Oral Delivery of Lysozyme
Source: Pharmaceutics. 2023 Mar 20;15(3):995. doi: 10.3390/pharmaceutics15030995 (PMC10058933; doi:10.3390/pharmaceutics15030995)
Supplement: Supplementary file 1 [file pharmaceutics-15-00995-s001.zip]

Archive with 1 entries (1 files):
- pharmaceutics-2247780-supplementary.pdf
